# Supplementary material for: Comprehensive Metabolome and Transcriptome Analysis of Populus davidiana and Its Response to Drought Stress
Source: Biology (Basel). 2025 Nov 10;14(11):1574. doi: 10.3390/biology14111574 (PMC12649925; doi:10.3390/biology14111574)
Supplement: Supplementary file 1 [file biology-14-01574-s001.zip]

Archive with 3 entries (3 files):
- Figure. S1.jpg
- Supplementary Table S1 Extract the quality inspection report.xlsx
- Supplementary Table S2 The primer sequences used in real-time RT-PCR..xlsx
