# Supplementary material for: Comprehensive Metabolome and Transcriptome Analysis of Populus davidiana and Its Response to Drought Stress
Source: Biology (Basel). 2025 Nov 10;14(11):1574. doi: 10.3390/biology14111574 (PMC12649925; doi:10.3390/biology14111574)
Supplement: Supplementary file 1 [file biology-14-01574-s001.zip › Supplementary Table S1 Extract the quality inspection report.xlsx]

## Sheet: Sheet1
Table S1 Extract the quality inspection report
Sample	Concentration(ng/μL)	Volume(μL)	Volume dose(μg)	RNA Integrity Number (RIN)	Result
Treat10d-1	766	25	19.15	6.1	qualified
Treat10d-2	1113	25	27.83	6.6	qualified
Treat10d-3	1139	25	28.48	6.6	qualified
Treat8d-1	1106	25	27.65	6.7	qualified
Treat8d-2	1306	25	32.65	6.5	qualified
Treat8d-3	1248	25	31.2	6.8	qualified
Treat6d-1	1241	25	31.03	6.8	qualified
Treat6d-2	614	45	27.63	7.4	qualified
Treat6d-3	769	45	34.61	7.4	qualified
Treat4d-1	637	45	28.67	7.5	qualified
Treat4d-2	885	45	39.83	7.5	qualified
Treat4d-3	476	45	21.42	7.5	qualified
Treat-2d-1	801	45	36.05	7.7	qualified
Treat-2d-2	812	45	36.54	7.6	qualified
Treat-2d-3	900	45	40.5	7.5	qualified
CK-1	896	45	40.32	7.7	qualified
CK-2	778	45	35.01	7.8	qualified
CK-3	854	45	38.43	7.5	qualified
