# Supplementary material for: Comprehensive Metabolome and Transcriptome Analysis of Populus davidiana and Its Response to Drought Stress
Source: Biology (Basel). 2025 Nov 10;14(11):1574. doi: 10.3390/biology14111574 (PMC12649925; doi:10.3390/biology14111574)
Supplement: Supplementary file 1 [file biology-14-01574-s001.zip › Supplementary Table S2 The primer sequences used in real-time RT-PCR..xlsx]

## Sheet: Sheet1
Supplementary Table S2: The primer sequences used in real-time RT-PCR.
Gene	GenBank Accession number	Forward primers (5'-3')	Reverse primers (5'-3')
18S	AY652861	CCGTCCTAGTCTCAACCATA	CTCTCAGTCTGTCAATCCTTAC
NAC17-RT-F	LOC118027467	AGATTCCTGTTAAGCAGC	CTCTCCAGCTGGCTCAC
SRG1-RT-F	LOC118027492	CGATCTGTTCTACATG	GGACACTGCGGATAATAG
PAP8-RT-F	LOC118027521	CTCGAGTTGCGCAAGAG	GGATACCTCTCCATCAAGG
Y5986-RT-F	LOC118027569	CCGAGCCAGAACACAATGCC	CCATTGAGAGATCTCG
ASNS1-RT-F	LOC118027584	GTTGCTCGTGACGCC	CGTCTCAGAACAAGTGG
